# Supplementary material for: Immune evasion impacts the landscape of driver genes during cancer evolution
Source: Genome Biol. 2024 Jun 26;25:168. doi: 10.1186/s13059-024-03302-x (PMC11210199; doi:10.1186/s13059-024-03302-x)
Supplement: Supplementary file 2 — Additional file 2. The file contains supplementary tables (Tables S1-S6). [file 13059_2024_3302_MOESM2_ESM.xlsx]

## Sheet: ST1
Escape Genes
B2M
CALR
CANX
CD4
CD74
CD8A
CD8B
CIITA
CREB1
CTSB
CTSL
CTSS
ERAP1
ERAP2
FAS
HLA-A
HLA-B
HLA-C
HLA-DMA
HLA-DMB
HLA-DOA
HLA-DOB
HLA-DPA1
HLA-DPB1
HLA-DQA1
HLA-DQA2
HLA-DQB1
HLA-DRA
HLA-DRB1
HLA-DRB3
HLA-DRB4
HLA-DRB5
HLA-E
HLA-F
HLA-G
HSP90AA1
HSP90AB1
HSPA1A
HSPA1B
HSPA1L
HSPA2
HSPA4
HSPA5
HSPA6
HSPA8
HSPBP1
IFI30
IFNG
IRF1
KIR2DL1
KIR2DL2
KIR2DL3
KIR2DL4
KIR2DS1
KIR2DS2
KIR2DS4
KIR2DS5
KIR3DL1
KIR3DL2
KIR3DL3
KLRC1
KLRC2
KLRC3
KLRC4
KLRD1
LGMN
MEX3B
NFYA
NFYB
NFYC
PDIA3
PSMA7
PSMB10
PSMB11
PSMB6
PSMB8
PSMB9
PSME1
PSME2
PSME3
PSMF1
RFX5
RFXANK
RFXAP
TAP1
TAP2
TAPBP
TNF
Table S1. List of escape genes

## Sheet: ST2
Tumor_type	Num Patients	Num Muts	AverageMutsperPat	EscapedPat	NonEscapedPat	Escap_mut	Nonescamut	Average_esc	Average_non	Rate higher in escaped	Percentage esc	Percentage>0,10	Driver_escape	Driver_Nonescape	HigherInEscape	Driver_escape_KNOWN	Driver_Nonescape_KNOWN	Driver esc names	Driver nonesc	Proportion driver esc	Proportion driver nonesc	Proportion higher in esc?	SignificantdN/dS
Adrenocortical carcinoma (ACC)	92	8234	89.5	11	81	4546	3688	413.273	45.5309	TRUE	0.119565	TRUE	3	0	TRUE	1	0	CTNNB1,CNTNAP5,C12orf65	-	0.333333	0	TRUE	FALSE
Bladder urothelial carcinoma (BLCA)	411	109563	266.577	146	265	59243	50320	405.774	189.887	TRUE	0.355231	TRUE	12	16	FALSE	10	14	TP53,PIK3CA,CDKN2A,ERCC2,ELF3,HIST1H3B,ERBB2,FGFR3,C3orf70,RHOB,HIST2H2BE,HIST1H2AG	TP53,PIK3CA,ERCC2,ELF3,ERBB2,FGFR3,RHOB,FBXW7,ERBB3,HRAS,RXRA,RHOA,KRAS,NFE2L2,GPR141,CST8	0.833333	0.875	FALSE	TRUE
Breast cancer (BRCA)	983	81156	82.5595	130	853	28553	52603	219.638	61.6682	TRUE	0.132248	TRUE	5	12	FALSE	2	10	TP53,PIK3CA,KIR3DL2,HIST1H2AE,RFX5"	TP53,PIK3CA,HIST1H2AE,HIST1H3B,CBFB,PTEN,MAP2K4,HIST1H2BC,FOXA1,AKT1,RUNX1,ERBB2	0.4	0.833333	FALSE	FALSE
Cervical cancer (CESC)	288	58005	201.406	94	194	34990	23015	372.234	118.634	TRUE	0.326389	TRUE	7	5	TRUE	6	3	PIK3CA,FBXW7,TP53,NFE2L2,KRAS,EPHA2,AC012531.2	PIK3CA,FBXW7,KRAS,MAPK1,GCG	0.857143	0.6	TRUE	FALSE
Cholangiocarcinoma (CHOL)	50	3135	62.7	7	43	990	2145	141.429	49.8837	TRUE	0.14	TRUE	0	3	FALSE	0	3	0	IDH1,TP53,GPS2	0	1	FALSE	FALSE
Colorectal cancer (COAD)	390	140720	360.821	116	274	103440	37280	891.724	136.058	TRUE	0.297436	TRUE	5	12	FALSE	5	8	KRAS,TP53,BRAF,PIK3CA,FBXW7"	KRAS,TP53,BRAF,PIK3CA,FBXW7,SMAD4,NRAS,OR2M2,SOHLH2,ZNF385D,PCBP1,CCDC172	1	0.666667	TRUE	TRUE
Esophageal cancer (ESCA)	184	29813	162.027	49	135	12501	17312	255.122	128.237	TRUE	0.266304	TRUE	2	9	FALSE	2	2	TP53,PIK3CA	TP53 IVL,OR5D13,ZNF804B,NFE2L2,OR4C16,CNTNAP5,MMP16,REG3G	1	0.222222	TRUE	FALSE
Glioblastoma (GBM)	390	47607	122.069	69	321	24067	23540	348.797	73.3333	TRUE	0.176923	TRUE	5	17	FALSE	3	6	TP53,PTEN,EGFR,UBAP1,MYF5	TP53,PTEN,EGFR,IDH1,PIK3CA,ADAM29,SPTA1,SLC5A7,GABRA6,DRD5,OR5AR1,KIF2B,OR8K3,PROKR2,MMP3,ZFP42,PIK3R1	0.6	0.352941	TRUE	TRUE
Head and neck squamous cell carcinoma (HNSC)	506	81095	160.267	132	374	35234	45861	266.924	122.623	TRUE	0.26087	TRUE	12	17	FALSE	6	9	TP53,CASP8,CDKN2A,HLA-B,PIK3CA,HRAS,DPP10,REG1A,PAPPA2,SH2D1A,FCRL4,AGTR1	TP53,CASP8,CDKN2A,PIK3CA,HRAS,NOTCH1,OR2M5,OR5D13,RAC1,NFE2L2,KEAP1,FAM135B,OR5D14,PDE10A,RUNX1T1,TRIM51,CSMD3	0.5	0.529412	FALSE	FALSE
Kidney chromophobe (KICH)	66	2312	35.0303	4	62	964	1348	241	21.7419	TRUE	0.0606061	FALSE	0	1	FALSE	0	1	0	TP53	0	1	FALSE	FALSE
Clear cell renal cell carcinoma (KIRC)	336	18661	55.5387	46	290	3411	15250	74.1522	52.5862	TRUE	0.136905	TRUE	3	5	FALSE	1	4	VHL,HSPA8,HSP90AA1	VHL,PBRM1,BAP1,MTOR,ERBB4	0.333333	0.8	FALSE	FALSE
Papillary renal cell carcinoma (KIRP)	281	16769	59.6762	34	247	2337	14432	68.7353	58.4291	TRUE	0.120996	TRUE	0	3	FALSE	0	2	0	MET,PCF11,KRAS	0	0.666667	FALSE	FALSE
Low grade glioma (LGG)	506	16981	33.5593	28	478	1509	15472	53.8929	32.3682	TRUE	0.055336	FALSE	4	16	FALSE	3	12	TP53,IDH1,KIR2DL1,PTPN11	TP53,IDH1,ATRX,PTEN,CIC,EGFR,NOTCH1,SMARCA4,ITIH6,ZBTB20,PIK3CA,KIF2B,IDH2,CYLC1,MAX,SPANXD	0.75	0.75	TRUE	FALSE
Hepatocellular carcinoma (LIHC)	364	41121	112.97	80	284	12977	28144	162.213	99.0986	TRUE	0.21978	TRUE	2	7	FALSE	2	4	CTNNB1,TP53	CTNNB1,TP53,ALB,OR51G1,GPR63,IRX1,KRAS	1	0.571429	TRUE	FALSE
Lung adenocarcinoma (LUAD)	567	171423	302.333	186	381	90578	80845	486.978	212.192	TRUE	0.328042	TRUE	9	13	FALSE	3	5	TP53,KRAS,KEAP1,OR4A5,SGCZ,OR4C6,PLPPR4,TEX37,FSTL5	TP53,KRAS,KEAP1,OR5D13,CDH10,REG1B,EGFR,OR5W2,OR4C16,OR5J2,OR8U1,OR5AS1,OR4C46	0.333333	0.384615	FALSE	TRUE
Lung squamous cell carcinoma (LUSC)	490	145494	296.927	193	297	70448	75046	365.016	252.68	TRUE	0.393878	TRUE	17	19	FALSE	4	5	OR2L2,OR4A15 TP53,CDKN2A,DPPA4,PIK3CA,NFE2L2,OR8J3,BRINP3,NDN,RUNX1T1,OR5M9,OR4D5,TGIF2LX,GPR141,OR4P4,PNLIPRP3	TP53,CDKN2A,NFE2L2,OR4C15,KEAP1,OR4C11,ZNF716,OR5D18,OR5L2,PDYN,MTNR1B,KCNJ3,REG1B,ZBBX,PHACTR3,DLC1,PANX3,ESRRG,TRAT1	0.235294	0.263158	FALSE	FALSE
Mesothelioma (MESO)	81	2917	36.0123	2	79	97	2820	48.5	35.6962	TRUE	0.0246914	FALSE	0	2	FALSE	0	2	0	LATS2,TP53	0	1	FALSE	FALSE
Ovarian cancer (OV)	436	55271	126.768	104	332	22753	32518	218.779	97.9458	TRUE	0.238532	TRUE	1	2	FALSE	1	1	TP53	TP53,TOB1	1	0.5	TRUE	FALSE
Pancreatic cancer (PAAD)	175	7778	44.4457	13	162	775	7003	59.6154	43.2284	TRUE	0.0742857	FALSE	6	13	FALSE	3	7	KRAS,TP53,SMAD4,DEFB119,KLRC3,AC068775.1	KRAS,TP53,CDKN2A,SMAD4,KCNA6,APBA2,GNAS,HECW2,PIK3CA,RNF43,RNF38,POM121L12,NTF3	0.5	0.538462	FALSE	FALSE
Pheochromocytoma and paraganglioma (PCPG)	179	1958	10.9385	4	175	71	1887	17.75	10.7829	TRUE	0.0223464	FALSE	0	3	FALSE	0	3	0	RET,EPAS1,HRAS	0	1	FALSE	FALSE
Prostate adenocarcinoma (PRAD)	493	16863	34.2049	34	459	2843	14020	83.6176	30.5447	TRUE	0.0689655	FALSE	3	5	FALSE	2	4	HSPA8,TP53,SPOP	TP53,SPOP,SPTA1,FOXA1,CTNNB1	0.666667	0.8	FALSE	FALSE
Rectal adenocarcinoma (READ)	134	23701	176.873	32	102	8766	14935	273.938	146.422	TRUE	0.238806	TRUE	3	7	FALSE	3	7	TP53,KRAS,NRAS	TP53,KRAS,NRAS,FBXW7,SMAD4,PIK3CA,PCBP1	1	1	TRUE	FALSE
Sarcoma (SARC)	237	18384	77.5696	28	209	7079	11305	252.821	54.0909	TRUE	0.118143	TRUE	1	1	FALSE	1	1	TP53	TP53	1	1	TRUE	FALSE
Skin Cutaneous Melanoma (SKCM)	452	241628	534.575	229	223	177879	63749	776.764	285.87	TRUE	0.506637	TRUE	13	11	TRUE	3	1	TP53,ZNF679,CDKN2A,RAC1,HBD,RPTN,ZNF98,LUZP2,USP29,CADM2,NAP1L2,AC104389.5,CDH9	TPTE,PDE1A,TACR3,SPATA16,NRAS,GFRAL,OR10K2,MSR1,TMEM132B,UGT2B15,GHR	0.230769	0.0909091	TRUE	FALSE
Stomach adenocarcinoma (STAD)	431	125224	290.543	135	296	91877	33347	680.57	112.659	TRUE	0.313225	TRUE	5	41	FALSE	5	8	KRAS,TP53,PIK3CA,ERBB3,FBXW7	KRAS,TP53,PIK3CA,CDH11,EDNRB,SCN10A,OR4C16,ERBB4,FAM19A2 OR5M3,CNTN4,SMAD4,PRAMEF15,SLITRK6,RHOA,ZNF98,CDH1,SOHLH2 CCDC169-SOHLH2,CNBD1,CYP7B1,EPHA6,OR10K2,PCDH15,TUSC3,LIN7A,TPTE,OR10A4,OR5D14,CFHR3,LRFN5,AC117457.1,KCNMB2,OR2T12,SPTLC3,OR51A7,GRIA1,OR2M3,TRIM49C,OR10J3,OR4N2	1	0.195122	TRUE	TRUE
Testicular Germ Cell Tumors (TGCT)	144	2406	16.7083	2	142	68	2338	34	16.4648	TRUE	0.0138889	FALSE	0	3	FALSE	0	3	0	KIT,NRAS,KRAS	0	1	FALSE	FALSE
Thyroid carcinoma (THCA)	492	6254	12.7114	19	473	456	5798	24	12.2579	TRUE	0.0386179	FALSE	1	5	FALSE	1	5	BRAF	BRAF,NRAS,HRAS,AKT1,EIF1AX	1	1	TRUE	FALSE
Thymoma (THYM)	123	2813	22.8699	7	116	886	1927	126.571	16.6121	TRUE	0.0569106	FALSE	0	5	FALSE	0	3	0	GTF2I,HDAC4,OSGIN1,HRAS,NRAS	0	0.6	FALSE	FALSE
Uterine corpus endometrial carcinoma (UCEC)	479	137159	286.344	137	342	89466	47693	653.036	139.453	TRUE	0.286013	TRUE	12	25	FALSE	9	19	PTEN,KRAS,PIK3CA,TP53,FBXW7,CTNNB1,TFDP3,NFE2L2,FGFR2,TAF1,PPP2R1A,ZNF98	PTEN,KRAS,PIK3CA,TP53,PIK3R1,CTCF,FBXW7,CTNNB1,NFE2L2,FGFR2,TAF1,PPP2R1A,ACVR1,CHD4 OR14K1,CCND1,CSMD3,DDX3X,SOX17,NRAS,OR4K15,RRAS2,NEUROD4,SPOP,MAX	0.75	0.76	FALSE	TRUE
Uterine carcinosarcoma (UCS)	56	4260	76.0714	14	42	1550	2710	110.714	64.5238	TRUE	0.25	TRUE	3	8	FALSE	3	8	TP53,PIK3CA,FBXW7	TP53,PIK3CA,FBXW7,PTEN,SPOP,PPP2R1A,CHD4,KRAS	1	1	TRUE	FALSE
Uveal melanoma (UVM)	80	1586	19.825	4	76	562	1024	140.5	13.4737	TRUE	0.05	FALSE	0	6	FALSE	0	5	0	GNA11,GNAQ,EIF1AX,SF3B1,BAP1,CYSLTR2	0	0.833333	FALSE	TRUE
Pancancer	9896	1630931	164.807	2089	7807	890556	740357	426.307	94.8325	TRUE	0.211095	TRUE	42	123	FALSE	16	48	TP53,PIK3CA,KRAS,PTEN,CDKN2A,CASP8,HLA-B,FBXW7,B2M,BRAF,NFE2L2,CTNNB1,IDH1,ZNF98,HSP90AB1,SMAD4,NRAS,KIR2DL1,CPZ,TTN,KIR3DL2,OR4A15,ZNF679,DEFB119,TRAT1,IFNG,KLHL4,CYLC2,CFAP58,SLITRK6,KIR3DL3,TRIM9,HLA-DRA,OR5H14,KRTAP19-5,SPRR2A,HSPA6,KEAP1,GPR141,LONRF2,C19orf47,SLC12A3	TP53,PIK3CA,KRAS,PTEN,CDKN2A,HLA-A,HLA-B,FBXW7,BRAF,NFE2L2,CTNNB1,IDH1,HSP90AB1,SMAD4,NRAS,KIR2DL1,KIR3DL2,ERBB3,CD8B,FGFR2,HLA-C,KIR3DL3,HSPA6,KEAP1,HSP90AA1,TAP2,RAC1,ERBB2,AC068775.1,IRF1,CSF3R,SETD2,HLA-E,FGFR3,KIR2DL3,HLA-G,RHOA,HSPA8,STXBP5L,PPP2R1A,KIR3DL1,PSMF1,KIR2DL4,HSPA5,HLA-F,PDIA3,SPTA1,CIITA,VHL,NOTCH1,HIST1H3B,HRAS,CDH1,KCNQ5,PDYN,BAP1,PSMB8,CDH10,CANX,KLRC2,REG3G,HSPA1L,C8B,CHD4,…	0.380952	0.390244	FALSE	FALSE
Table S2. Distribution of mutations and patients in escaped categories depending on cancer type.

## Sheet: ST3
Escaped_HLA	ACC	BLCA	BRCA	CHOL	CESC	COAD	ESCA	GBM	HNSC	KICH	KIRC	KIRP	LGG	LIHC	LUSC	LUAD	MESO	OV	PAAD	PRAD	PCPG	READ	SARC	SKCM	STAD	TGCT	THCA	THYM	UCEC	UCS	UVM
B2M	0	4	3	1	5	7	1	1	4	0	0	0	0	1	5	7	0	2	0	0	0	1	0	1	4	0	0	0	2	0	0
CALR	0	2	1	0	2	3	1	1	0	0	0	1	1	4	4	2	0	2	0	1	0	0	0	2	4	0	0	0	4	1	0
CANX	1	6	4	0	4	5	1	4	1	0	1	1	0	2	7	6	0	0	0	0	0	0	0	3	2	0	0	0	8	1	0
CD4	0	3	5	0	1	3	0	2	2	0	2	0	0	1	6	9	0	1	0	0	0	0	0	9	7	0	0	0	8	0	1
CD74	0	1	0	0	1	4	1	0	2	0	1	0	0	0	1	0	0	2	0	0	0	0	0	3	4	0	0	1	1	1	0
CD8A	0	2	3	0	3	2	0	2	3	0	0	0	0	0	2	5	0	3	0	1	0	2	0	3	4	0	0	0	1	0	0
CD8B	0	0	0	0	4	2	0	2	1	0	0	0	0	2	2	5	0	5	1	2	0	0	0	15	0	0	0	0	2	0	0
CIITA	1	9	6	0	2	23	2	7	11	1	3	2	1	2	17	6	0	3	0	1	0	2	1	35	15	0	0	0	17	0	1
CREB1	0	0	1	0	1	2	0	0	0	0	0	2	0	0	1	2	0	0	0	0	0	0	0	1	3	0	0	0	2	0	0
CTSB	0	3	3	1	0	5	0	3	1	0	3	1	1	1	3	4	0	0	0	0	0	0	0	3	4	0	0	0	3	0	0
CTSL	0	1	2	0	0	7	3	1	0	0	0	1	0	1	5	1	0	3	0	1	0	1	0	3	1	0	0	1	8	0	0
CTSS	0	1	5	0	3	2	1	4	3	0	1	0	0	1	3	3	1	1	1	0	0	0	1	10	3	0	2	0	1	0	0
ERAP1	1	2	1	0	4	8	2	2	4	0	0	2	0	2	2	2	0	3	0	0	0	4	1	7	6	0	0	0	12	0	0
ERAP2	0	5	6	0	2	5	2	2	8	0	1	0	1	3	4	3	0	2	0	1	0	1	1	18	5	0	1	0	7	0	1
FAS	0	2	1	0	5	3	0	2	4	0	1	0	0	1	4	4	0	0	0	0	0	1	0	6	3	0	0	0	2	0	0
HLA-A	0	3	0	1	16	8	1	0	15	0	0	2	0	2	6	3	0	1	0	1	0	1	0	3	7	0	0	0	1	0	0
HLA-B	0	4	2	0	10	5	2	0	14	0	0	0	0	2	8	0	0	0	0	0	0	1	0	6	9	0	0	0	4	1	0
HLA-C	0	5	3	0	4	11	2	0	6	0	0	1	0	0	2	2	0	0	0	0	0	0	0	5	7	0	0	0	1	1	0
HLA-DMA	0	1	1	1	2	4	1	3	0	0	0	0	1	2	0	1	0	1	0	0	0	0	0	6	1	0	1	1	4	0	0
HLA-DMB	0	4	2	0	3	3	1	1	1	0	0	0	2	1	1	1	0	0	0	0	0	1	0	8	2	0	1	0	3	0	0
HLA-DOA	0	2	3	1	0	4	1	4	2	0	0	0	0	0	2	3	0	0	0	0	0	1	2	9	3	0	0	0	3	0	0
HLA-DOB	2	1	0	0	0	1	0	3	3	0	0	0	0	1	2	0	0	2	0	0	0	0	1	8	5	0	0	0	2	0	0
HLA-DPA1	0	3	1	0	0	6	1	1	0	0	1	0	0	0	1	1	0	0	0	0	0	1	0	5	2	0	0	0	3	1	0
HLA-DPB1	0	1	0	0	1	4	1	0	2	1	0	0	0	1	1	1	0	0	0	0	0	1	0	5	4	0	2	0	1	0	0
HLA-DQA1	1	2	1	0	2	0	0	0	0	0	0	0	1	1	5	1	0	0	0	0	0	1	0	8	2	0	0	0	2	1	0
HLA-DQA2	0	3	2	0	2	4	0	0	1	0	0	0	2	0	3	3	0	2	0	0	0	1	1	7	3	0	0	0	2	0	0
HLA-DQB1	0	3	1	0	1	5	0	1	2	0	0	0	0	0	2	5	0	2	0	0	0	1	0	9	0	0	0	0	0	0	0
HLA-DRA	0	4	0	1	1	8	0	1	1	0	0	0	2	0	5	3	0	2	0	1	0	0	0	13	7	0	1	0	1	2	0
HLA-DRB1	0	2	0	0	0	1	0	1	0	0	0	0	0	0	1	1	0	0	0	0	0	0	1	6	0	0	0	0	1	0	0
HLA-DRB3	0	0	0	0	0	0	0	0	0	0	0	0	0	0	0	0	0	0	0	0	0	0	0	0	0	0	0	0	0	0	0
HLA-DRB4	0	0	0	0	0	0	0	0	0	0	0	0	0	0	0	0	0	0	0	0	0	0	0	0	0	0	0	0	0	0	0
HLA-DRB5	0	0	0	0	0	1	0	0	0	0	0	0	0	0	2	0	0	0	1	0	0	0	1	2	0	0	0	0	1	0	0
HLA-E	0	8	1	0	3	4	0	3	1	0	2	0	0	2	4	3	0	6	0	0	0	0	1	1	8	0	0	0	3	1	0
HLA-F	1	4	4	0	5	1	0	1	2	0	1	0	1	0	1	2	0	0	0	1	0	0	0	6	8	0	0	0	8	0	0
HLA-G	1	3	2	0	2	9	3	1	1	0	0	0	0	3	4	5	0	4	0	1	0	0	0	12	6	0	0	0	6	0	0
HSP90AA1	1	16	3	0	5	7	1	5	3	0	5	0	0	3	6	6	0	3	1	1	1	2	2	7	8	0	2	0	3	0	0
HSP90AB1	1	10	5	0	4	4	1	3	7	1	1	0	0	2	7	8	0	3	0	1	0	1	3	7	7	0	0	0	13	0	0
HSPA1A	0	4	0	0	0	1	0	0	1	1	0	0	0	0	1	2	1	1	0	0	0	0	0	0	7	0	0	0	2	0	0
HSPA1B	0	4	1	0	3	2	2	0	1	0	0	0	0	0	1	0	0	1	1	0	0	0	1	0	2	0	0	0	2	1	0
HSPA1L	0	8	2	0	3	19	1	3	8	0	1	0	1	4	7	11	0	3	0	1	0	1	0	17	11	0	1	0	4	0	0
HSPA2	2	5	5	0	4	21	1	0	4	0	0	1	1	1	7	8	0	3	0	1	0	2	1	5	13	0	0	0	9	0	0
HSPA4	0	3	5	0	2	2	0	1	6	0	2	0	0	1	4	4	0	1	0	1	0	2	0	5	2	0	1	1	8	0	0
HSPA5	1	8	5	0	0	1	0	3	3	0	2	0	0	2	3	3	0	3	1	0	0	2	0	4	5	1	1	0	2	1	0
HSPA6	0	8	3	0	5	14	2	1	5	0	1	0	0	2	12	9	0	2	0	1	0	1	0	11	12	0	0	0	8	1	0
HSPA8	1	12	5	1	7	3	2	0	8	0	5	2	1	3	7	13	0	1	1	7	0	2	0	7	6	0	1	0	7	0	0
HSPBP1	0	3	0	0	1	2	1	1	1	0	0	0	0	1	3	3	0	0	0	1	0	2	1	1	5	0	0	0	2	0	0
IFI30	0	0	2	0	1	1	0	3	1	0	0	1	0	1	1	0	0	0	0	1	0	0	1	4	1	0	0	0	4	0	0
IFNG	0	2	2	0	1	2	1	2	1	0	0	2	0	2	2	6	0	0	0	0	0	0	1	7	1	0	0	0	6	0	0
IRF1	0	2	2	1	4	4	0	3	4	0	0	0	0	1	3	0	0	2	0	0	0	1	0	1	4	0	0	0	1	0	0
KIR2DL1	0	2	4	0	2	4	2	2	8	1	2	0	4	3	13	14	0	1	0	1	0	0	3	30	4	0	0	0	3	0	1
KIR2DL2	0	0	0	0	0	0	0	0	0	0	0	0	0	0	0	0	0	0	0	0	0	0	0	0	0	0	0	0	0	0	0
KIR2DL3	0	2	1	0	4	2	1	1	3	0	0	0	1	3	8	12	0	4	0	1	0	1	0	20	4	0	0	0	3	1	0
KIR2DL4	0	4	5	0	0	6	2	6	3	0	0	1	1	0	13	13	0	3	0	0	0	0	1	21	6	0	0	0	2	0	2
KIR2DS1	0	0	0	0	0	0	0	0	0	0	0	0	0	0	0	0	0	0	0	0	0	0	0	0	0	0	0	0	0	0	0
KIR2DS2	0	0	0	0	0	0	0	0	0	0	0	0	0	0	0	0	0	0	0	0	0	0	0	0	0	0	0	0	0	0	0
KIR2DS4	0	0	0	0	0	0	0	0	0	0	0	0	0	0	0	0	0	0	0	0	0	0	0	0	0	0	0	0	0	0	0
KIR2DS5	0	0	0	0	0	0	0	0	0	0	0	0	0	0	0	0	0	0	0	0	0	0	0	0	0	0	0	0	0	0	0
KIR3DL1	0	6	4	0	2	5	2	3	6	0	0	0	0	1	10	24	0	5	1	2	0	1	4	35	7	0	1	0	6	2	0
KIR3DL2	2	3	8	0	3	4	3	2	9	0	1	2	0	3	14	14	0	2	0	0	0	2	2	40	8	0	0	0	4	0	1
KIR3DL3	0	3	5	1	2	5	1	5	7	1	1	1	1	2	17	15	0	4	1	0	0	1	1	34	8	0	0	0	4	1	0
KLRC1	0	0	3	0	2	1	0	2	1	0	2	0	0	0	5	6	0	1	0	0	0	1	0	11	4	0	0	0	2	0	0
KLRC2	0	5	1	0	1	3	0	2	1	0	2	0	1	2	3	5	0	1	0	0	1	1	1	6	3	0	0	0	1	0	0
KLRC3	0	3	2	0	0	1	0	2	4	0	0	0	0	1	3	2	0	2	2	0	0	0	0	9	2	0	0	0	5	0	0
KLRC4	0	3	0	0	3	2	1	0	1	0	0	0	1	2	1	1	0	0	1	0	0	1	0	4	1	1	0	0	5	0	0
KLRD1	0	0	1	0	1	2	2	1	0	0	1	0	0	0	1	4	0	0	0	0	1	0	0	4	2	0	0	0	3	0	0
LGMN	0	2	2	0	1	9	0	2	3	0	0	0	0	1	5	5	0	5	0	0	0	0	1	10	4	0	0	1	7	0	0
MEX3B	0	2	0	0	2	15	2	0	4	0	1	1	0	1	5	10	0	2	1	0	0	1	1	4	14	0	0	0	5	0	0
NFYA	2	2	2	0	3	2	2	0	0	0	0	2	0	1	3	3	0	0	0	0	0	1	0	2	1	0	0	0	3	0	0
NFYB	0	1	2	0	1	2	1	1	0	0	0	0	0	1	4	2	0	1	0	0	0	0	0	4	1	0	0	0	1	0	0
NFYC	0	1	4	0	2	6	0	1	1	0	1	1	0	3	3	6	0	2	0	1	0	0	1	4	3	0	0	0	6	0	0
PDIA3	0	4	1	0	2	4	0	5	1	0	0	0	0	1	3	6	0	4	0	0	0	3	0	3	3	0	0	0	5	0	0
PSMA7	0	2	1	0	1	1	1	2	0	0	0	1	0	1	0	2	0	4	0	0	1	0	0	0	4	0	0	0	4	0	0
PSMB10	0	1	0	0	1	1	0	0	2	0	1	0	0	2	0	1	0	0	0	0	0	0	0	2	1	0	0	0	1	0	0
PSMB11	0	1	6	0	1	3	0	1	1	0	2	1	0	3	4	8	0	1	0	1	0	2	1	9	6	0	0	0	5	0	1
PSMB6	0	2	3	0	2	1	1	0	0	0	0	0	0	1	2	1	0	3	0	0	0	0	1	0	2	0	1	0	3	0	0
PSMB8	0	4	2	0	4	1	0	3	1	0	0	1	0	0	3	0	0	4	0	0	0	2	0	4	3	0	0	0	3	0	0
PSMB9	1	2	0	0	2	3	1	1	1	0	0	0	0	1	0	1	0	1	0	0	0	1	1	0	2	0	0	0	5	0	0
PSME1	0	1	0	0	0	0	1	1	2	0	0	0	1	0	1	2	0	4	0	1	0	0	1	1	2	0	0	0	1	0	0
PSME2	0	0	2	0	1	1	2	1	1	0	0	1	0	0	2	2	0	1	0	0	0	1	0	5	1	0	0	0	4	0	0
PSME3	0	1	1	0	2	1	2	3	2	0	1	0	1	1	2	0	0	2	0	0	0	0	0	5	1	0	0	0	0	1	0
PSMF1	0	2	2	0	1	3	0	2	3	0	0	0	0	3	0	1	0	3	0	1	0	1	3	4	4	0	0	0	3	0	1
RFX5	0	4	8	0	5	9	3	2	5	0	0	3	0	3	6	6	0	3	0	0	0	2	0	7	3	0	1	1	5	0	0
RFXANK	0	2	3	0	2	2	1	1	0	0	0	0	1	0	0	0	0	1	0	0	0	1	0	3	3	0	0	0	2	0	0
RFXAP	0	3	0	0	1	0	1	0	3	0	1	0	0	1	0	1	0	1	0	0	0	0	0	0	1	0	1	1	2	0	0
TAP1	1	6	4	1	2	8	1	2	6	0	1	1	0	2	4	3	0	3	1	2	0	0	0	7	2	0	0	2	7	0	0
TAP2	0	1	0	0	5	9	1	0	1	0	1	0	0	0	5	7	0	2	0	1	0	1	0	6	10	0	0	0	2	0	0
TAPBP	0	5	0	0	9	3	2	0	5	0	0	0	0	1	6	4	0	4	0	0	0	1	0	2	8	0	1	0	6	0	0
TNF	0	5	0	0	0	1	0	1	1	0	0	0	1	2	5	2	0	3	0	1	0	0	1	2	1	0	0	0	1	0	0
Total	20	264	181	10	199	363	75	133	234	6	52	35	29	105	331	350	2	147	14	38	4	62	44	612	352	2	19	9	314	18	9
Table S3.	Number of mutations per gene per cancer type

## Sheet: ST4
R	Cancer_type
-0.148332	ACC
0.456943	BLCA
0.812606	BRCA
0.477717	CESC
0.936406	CHOL
0.979683	COAD
0.930564	ESCA
0.436111	GBM
0.644689	HNSC
NA	KICH
0.997123	KIRC
-0.218912	KIRP
0.911449	LGG
0.910724	LIHC
0.401951	LUAD
-0.307708	LUSC
NA	MESO
1	OV
0.917885	PAAD
-0.554829	PCPG
0.875431	PRAD
0.838057	READ
NA	SARC
0.788177	SKCM
0.653839	STAD
NA	TGCT
0.952821	THCA
0.811104	THYM
0.878707	UCEC
0.609798	UCS
0.609375	UVM
0.811104	Pancancer
Table S4	Correlation between dNdS values of escaped and nonescaped patients per cancer type

## Sheet: ST5
signature	Nonescape patients with this dominant signature	Escape patients with this dominant signature	p_value_patient	P_value_Bonferroni	significant
SBS1	2071	396	0	0	yes
SBS39	567	121	2.06812e-84	1.01338e-82	yes
SBS5	481	84	6.17622e-80	3.02635e-78	yes
SBS13	415	241	5.50087e-20	2.69542e-18	yes
SBS4	349	246	1.07264e-10	5.25596e-09	yes
SBS40	311	113	1.12572e-30	5.51602e-29	yes
SBS15	278	36	7.8123e-53	3.82803e-51	yes
SBS6	272	36	2.47993e-51	1.21516e-49	yes
SBS16	262	38	7.49651e-48	3.67329e-46	yes
SBS2	257	127	3.63119e-17	1.77928e-15	yes
SBS25	249	33	4.35738e-47	2.13512e-45	yes
SBS3	212	71	3.61173e-23	1.76975e-21	yes
SBS7a	202	179	0.0033108	0.162229	no
SBS32	165	12	5.56335e-37	2.72604e-35	yes
SBS42	157	14	8.76869e-34	4.29666e-32	yes
SBS30	117	8	6.94528e-27	3.40319e-25	yes
SBS58	112	8	1.374e-25	6.7326e-24	yes
SBS31	96	4	7.9778e-24	3.90912e-22	yes
SBS44	93	80	0.032951	1	no
SBS19	85	4	6.06662e-21	2.97264e-19	yes
SBS7b	74	60	0.0279208	1	no
SBS18	70	14	6.22821e-12	3.05182e-10	yes
SBS50	64	3	4.71757e-16	2.31161e-14	yes
SBS10b	63	6	4.74699e-14	2.32602e-12	yes
SBS57	63	2	2.04241e-16	1.00078e-14	yes
SBS8	61	14	8.5003e-10	4.16515e-08	yes
SBS24	54	11	2.26769e-09	1.11117e-07	yes
SBS37	52	7	1.02518e-10	5.02336e-09	yes
SBS46	51	5	1.68295e-11	8.24648e-10	yes
SBS22	49	20	3.27519e-05	0.00160484	yes
SBS51	49	5	5.51995e-11	2.70478e-09	yes
SBS54	44	1	4.91025e-12	2.40602e-10	yes
SBS29	43	19	0.000250555	0.0122772	yes
SBS17b	35	21	0.0148229	0.72632	no
SBS7d	34	1	2.24202e-09	1.09859e-07	yes
SBS10a	30	6	1.05983e-05	0.000519314	yes
SBS35	30	4	1.26592e-06	6.20299e-05	yes
SBS12	29	3	6.99705e-07	3.42856e-05	yes
SBS20	28	4	4.09739e-06	0.000200772	yes
SBS21	22	4	0.000133578	0.00654533	yes
SBS26	21	12	0.0536296	1	no
SBS36	16	3	0.00153572	0.0752505	yes
SBS41	14	5	0.0246872	1	no
SBS17a	13	1	0.00097222	0.0476388	yes
SBS33	12	1	0.00181605	0.0889866	no
SBS38	11	2	0.010416	0.510383	no
SBS59	11	2	0.010416	0.510383	no
SBS53	9	1	1	1	no
SBS9	3	1	1	1	no
Table S5. Mutational signatures comparison between escape groups.

## Sheet: ST6
Immune_category	Num Patients	Num Muts	AverageMutsperPat	EscapedPat	NonEscapedPat	Escap_mut	Nonescamut	Average_esc	average_non	Driver_escape	Driver_Nonescape	Driver esc names	Driver nonesc
C1	2224	458884	206.333	567	1657	241344	217540	425.651	131.285	27	36	TP53" "PIK3CA" "KRAS" "PTEN" "FBXW7" "KIR3DL2" "HIST1H2BD" "NFE2L2" "ZNF98" "NRAS" "OR5D18" "TPTE" "OR4K2" "COL11A1" "OR8H3" "OR5L2" "OR8J3" "OR4Q3" "OR5D16" "OR2B2" "OR4A15" "OR2L13" "INSM2" "PRKCQ" "MROH2B" "OR5H1" "OR2AK2"	"TP53" "PIK3CA" "KRAS" "PTEN" "CDKN2A" "FBXW7" "NFE2L2" "NRAS" "OR5L2" "OR4A15" "CTNNB1" "OR14K1" "KEAP1" "RHOA" "BRAF" "CHRM2" "OR5AS1" "CD5L" "SMAD4" "CDH10" "KRTAP6-2" "PDYN" "CYP11B1" "PPP2R1A" "OR5D13" "SLITRK5" "SPOP" "CIITA" "CCDC172" "IVL" "ZNF385D" "OR5H15" "PCBP1" "CFHR2" "REG1B" "KCNQ3"
C2	2405	529732	220.263	678	1727	308057	221675	454.361	128.358	15	49	"TP53" "PIK3CA" "KRAS" "PTEN" "CDKN2A" "HLA-B" "CASP8" "B2M" "FBXW7" "REG1A" "HCN1" "OR4C15" "OR6N1" "ZNF91" "PAPPA2"	"TP53" "PIK3CA" "KRAS" "PTEN" "CDKN2A" "FBXW7" "ERBB2" "RHOA" "NFE2L2" "DCAF4L2" "OR8I2" "BRAF" "OR4M1" "CDH8" "OR2G6" "CCT8L2" "HRAS" "TMEM225" "POM121L12" "PPP2R1A" "CIITA" "PDYN" "KEAP1" "OR2T6" "LRRC4C" "OR5L2" "ZNF804B" "DMD" "ZNF479" "OR5D13" "OR4C16" "CST8" "FBXL7" "ZNF665" "TRIM49C" "OR2T12" "FSHR" "OR10K1" "REG1B" "OR4A5" "CSMD3" "OR2T27" "TRIM51" "OR2T2" "GRIA1" "HSPA2" "FTHL17" "OR4N2"…
C3	2159	139088	64.4224	238	1921	50836	88252	213.597	45.9407	9	32	"TP53" "OR4A15" "ZNF536" "KRAS" "TPTE" "HSPA8" "KIR2DL4" "BRAF" "PIK3CA"	"TP53" "VHL" "KRAS" "BRAF" "PIK3CA" "NRAS" "CTNNB1" "PTEN" "OR2L8" "KEAP1" "KCNK2" "SPTA1" "OR5AS1" "BAP1" "OR11H1" "SMAD4" "CNTNAP4" "OR5D13" "HRAS" "IDH1" "OR2J2" "SPOP" "PSG11" "TRIM51" "RHOA" "OR2M3" "PCDHB12" "IL7R" "GNA11" "EIF1AX" "NLGN4X" "GNAQ"
C4	1089	99495	91.3636	163	926	40545	58950	248.742	63.6609	6	32	"TP53" "PIK3CA" "PTEN" "CTNNB1" "KRAS" "IDH1"	"TP53" "PIK3CA" "PTEN" "CTNNB1" "KRAS" "IDH1" "TPTE" "GABRA6" "SPTA1" "OR5D14" "GABRA1" "OR5D18" "FRG2C" "PLD5" "SPOP" "NPAP1" "BRAF" "ALB" "KRTAP6-1" "SF3B1" "GABRB2" "GNAQ" "ZFP42" "EGFR" "EEF1A1" "GNA11" "OR2L8" "NRAS" "EIF1AX" "TRIM51" "HRAS" "OR51A4"
C5	376	10520	27.9787	15	361	441	10079	29.4	27.9197	6	15	"TP53" "IDH1" "KIR2DL1" "ATRX" "MID1IP1" "HEY2"	"TP53" "IDH1" "CIC" "NOTCH1" "SMARCA4" "PIK3CA" "ZBTB20" "IDH2" "PTER" "OR4P4" "MAX" "OOSP2" "IFNA21" "EIF1AX" "SPANXD"
C6	161	21032	130.634	28	133	10456	10576	373.429	79.5188	6	3	"TP53" "PIK3CA" "YAE1" "OR4P4" "OR4Q3" "OR10T2"	"TP53" "PIK3CA" "KRAS"
Table S6.	Table showing the distribution of patients and mutations of immune categories stratification
